# Supplementary material for: Spatio-temporal learning from molecular dynamics simulations for protein–ligand binding affinity prediction
Source: Bioinformatics. 2025 Aug 19;41(8):btaf429. doi: 10.1093/bioinformatics/btaf429 (PMC12371333; doi:10.1093/bioinformatics/btaf429)
Supplement: btaf429_Supplementary_Data [file btaf429_supplementary_data.zip]

Archive with 2 entries (2 files):
- Log.txt
- Supplementary_Materials_MDBind.docx
