# Supplementary material for: Spatio-temporal learning from molecular dynamics simulations for protein–ligand binding affinity prediction
Source: Bioinformatics. 2025 Aug 19;41(8):btaf429. doi: 10.1093/bioinformatics/btaf429 (PMC12371333; doi:10.1093/bioinformatics/btaf429)
Supplement: btaf429_Supplementary_Data [file btaf429_supplementary_data.zip › Log.txt]

Copying the file from \\chenasprod\Software_Support\Smart_Suite\Smart_Track\Watch_Folder\Smart_Proof_Marked_PDF\OP-CBIO250464_AuthorCorr_SupplementFolder_Supplementary_Materials_MDBbind.docx---> to --->\\chenasprod\kglinw2\Journals\OUP\CBIO\Vol00000\250464\FreshMss\suppl_data\\Supplementary_Materials_MDBbind.docx--> 8/8/2025 5:39 PM
Copying the file from \\chenasprod\Software_Support\Smart_Suite\Smart_Track\Watch_Folder\Smart_Proof_Marked_PDF\OP-CBIO250464_PECorr_SupplementFolder_Supplementary_Materials_MDBbind.docx---> to --->\\chenasprod\kglinw2\Journals\OUP\CBIO\Vol00000\250464\FreshMss\suppl_data\\Supplementary_Materials_MDBbind.docx--> 8/9/2025 7:02 PM
